# Supplementary material for: Identification of an enzyme with strong single-stranded DNA ligation activity and its application for sequencing
Source: Nucleic Acids Res. 2025 Jan 30;53(3):gkaf054. doi: 10.1093/nar/gkaf054 (PMC11780859; doi:10.1093/nar/gkaf054)
Supplement: gkaf054_Supplemental_Files [file gkaf054_supplemental_files.zip]

Archive with 3 entries (3 files):
- Miura_ssDNA-ligase_SupplementaryInformation_20250115_clean-2.pdf
- Miura_ssDNA-ligase_SupplementaryTableS1_as_of_20240703.xlsx
- SupplementaryCodes_20240402.zip
