# Supplementary material for: Identification of an enzyme with strong single-stranded DNA ligation activity and its application for sequencing
Source: Nucleic Acids Res. 2025 Jan 30;53(3):gkaf054. doi: 10.1093/nar/gkaf054 (PMC11780859; doi:10.1093/nar/gkaf054)
Supplement: gkaf054_Supplemental_Files [file gkaf054_supplemental_files.zip › Miura_ssDNA-ligase_SupplementaryTableS1_as_of_20240703.xlsx]

## Sheet: Supplementary Table S1
Supplementary Table S1 Chemically synthesized oligonucleotides used in the current study
Name	Purpose	Manufacture	Purification grade*1	Sequence and modifications*2
N100	Acceptor	Eurofins	OPC	NNNNNNNNNNNNNNNNNNNNNNNNNNNNNNNNNNNNNNNNNNNNNNNNNNNNNNNNNNNNNNNNNNNNNNNNNNNNNNNNNNNNNNNNNNNNNNNNNNNN
N50	Acceptor	Eurofins	OPC	NNNNNNNNNNNNNNNNNNNNNNNNNNNNNNNNNNNNNNNNNNNNNNNNNN
FAM-N40	Acceptor	Eurofins	OPC	[FAM]NNNNNNNNNNNNNNNNNNNNNNNNNNNNNNNNNNNNNNNN
FAM-rN40	Acceptor	FASMAC	HPLC	[FAM]nnnnnnnnnnnnnnnnnnnnnnnnnnnnnnnnnnnnnnnn
M13FR	Acceptor	Eurofins	OPC	GTAAAACGACGGCCAGTGAATTCGAGCTCGGTACCCGGGGATCCTCTAGAGTCGACCTGCAGGCATGCAAGCTTGGCGTAATCATGGTCATAGCTGTTTCCTG
M13F	PCR primer	Eurofins	OPC	GTAAAACGACGGCCAG
M13RV	PCR primer	Eurofins	OPC	CAGGAAACAGCTATGAC
P-anti-PEA2-thio5-P	Donor	Eurofins	OPC	[PHO]AGATCGGAAGAGCGTCGTGTAGGGAAA*G*A*G*T*G*T[PHO]
P-anti-PEA2-thio5-FAM	Donor	Eurofins	OPC	[PHO]AGATCGGAAGAGCGTCGTGTAGGGAAA*G*A*G*T*G*T[FAM]
P-N20-P	Donor	Eurofins	OPC	[PHO]NNNNNNNNNNNNNNNNNNNN[PHO]
P-rN20-P	Donor	FASMAC	HPLC	[PHO]nnnnnnnnnnnnnnnnnnnn[PHO]
PEA1-3C2T-Ext	VOC	IDT	HPLC	GTGACTGGAGTTCAGACGTGTGCTCTTCCGATCCCCTTATTCCGATAGTG
PEA1-1T-3C2T-Ext-met	VOC	IDT	HPLC	GTGAMTGGAGTTMAGAMGTGTGMTMTTMMGATMTCCCTTATTCCGATAGTG
1A3G1A-anti-PEA1	VOC	IDT	HPLC	AGGGAGATCGGAAGAGCACACGTCTGAACTCCAGTCAC
Anti-Ext-1	VOC	IDT	HPLC	CACTATCGGAA
P-AR-thio5-NH2	SDL-TOPO	IDT	HPLC	[PHO]AGATCGGAAGAGCG*T*C*G*T*G[Am]
PG-AR-thio5-NH2	SDL-TOPO	IDT	HPLC	[PHO]GAGATCGGAAGAGCG*T*C*G*T*G[Am]
P-AR-Bs-thio5-NH2	SDL-TOPO	IDT	HPLC	[PHO]AGACMGGAAGAGMG*C*M*G*C*G[Am]
NH2-AF	SDL-TOPO	IDT	HPLC	[Am]CACGACGCTCTTCCGATCT
NH2-AF-Bs	SDL-TOPO	IDT	HPLC	[Am]CGCGGCGCTCTTCCGGTCT
PEA1T	SDL nucleotide bias	Eurofins	OPC	GTGACTGGAGTTCAGACGTGTGCTCTTCCGATCT
P-N40-anti-PEA2-NH2	SDL nucleotide bias	Eurofins	OPC	[PHO]NNNNNNNNNNNNNNNNNNNNNNNNNNNNNNNNNNNNNNNNAGATCGGAAGAGCGTCGTGTAGGGAAAGAGTGT[PHO]
PEA1T-N40	SDL nucleotide bias	Eurofins	OPC	GTGACTGGAGTTCAGACGTGTGCTCTTCCGATCTNNNNNNNNNNNNNNNNNNNNNNNNNNNNNNNNNNNNNNNN
P-anti-PEA2-NH2	SDL nucleotide bias	Eurofins	OPC	[PHO]AGATCGGAAGAGCGTCGTGTAGGGAAAGAGTGT[NH2]
PEA1T-N40-anti-PEA2	SDL nucleotide bias	Eurofins	OPC	GTGACTGGAGTTCAGACGTGTGCTCTTCCGATCTNNNNNNNNNNNNNNNNNNNNNNNNNNNNNNNNNNNNNNNNAGATCGGAAGAGCGTCGTGTAGGGAAAGAGTGT
Primer-3	SDL nucleotide bias	Eurofins	OPC	AATGATACGGCGACCACCGAGATCTACACTCTTTCCCTACACGACGCTCTTCCGATCT
Index-1	SDL nucleotide bias	Eurofins	OPC	CAAGCAGAAGACGGCATACGAGATCGTGATGTGACTGGAGTTCAGACGTGTGCTCTTCCGATC
P-N26-P	SDL nucleotide bias	Eurofins	OPC	[PHO]NNNNNNNNNNNNNNNNNNNNNNNNNN[PHO]
P-AN25-P	SDL nucleotide bias	Eurofins	OPC	[PHO]ANNNNNNNNNNNNNNNNNNNNNNNNN[PHO]
P-CN25-P	SDL nucleotide bias	Eurofins	OPC	[PHO]CNNNNNNNNNNNNNNNNNNNNNNNNN[PHO]
P-GN25-P	SDL nucleotide bias	Eurofins	OPC	[PHO]GNNNNNNNNNNNNNNNNNNNNNNNNN[PHO]
P-TN25-P	SDL nucleotide bias	Eurofins	OPC	[PHO]TNNNNNNNNNNNNNNNNNNNNNNNNN[PHO]
P-UN25-P	SDL nucleotide bias	Eurofins	OPC	[PHO]UNNNNNNNNNNNNNNNNNNNNNNNNN[PHO]
P-anti-PEA2-P	SDL nucleotide bias	Eurofins	OPC	[PHO]AGATCGGAAGAGCGTCGTGTAGGGAAAGAGTGT[PHO]
N30	SDL nucleotide bias	Eurofins	OPC	NNNNNNNNNNNNNNNNNNNNNNNNNNNNNN
N29A	SDL nucleotide bias	Eurofins	OPC	NNNNNNNNNNNNNNNNNNNNNNNNNNNNNA
N29C	SDL nucleotide bias	Eurofins	OPC	NNNNNNNNNNNNNNNNNNNNNNNNNNNNNC
N29G	SDL nucleotide bias	Eurofins	OPC	NNNNNNNNNNNNNNNNNNNNNNNNNNNNNG
N29T	SDL nucleotide bias	Eurofins	OPC	NNNNNNNNNNNNNNNNNNNNNNNNNNNNNT
P-AR-NH2	SDL nucleotide bias	Eurofins	OPC	[PHO]AGATCGGAAGAGCGTCGTG[Am]
P-dSp-AR-NH2	SDL nucleotide bias	Eurofins	OPC	[PHO][dSp]AGATCGGAAGAGCGTCGTG[Am]
P-dU-AR-NH2	SDL nucleotide bias	Eurofins	OPC	[PHO][U]AGATCGGAAGAGCGTCGTG[Am]
P-dUdU-AR-NH2	SDL nucleotide bias	Eurofins	OPC	[PHO][U][U]AGATCGGAAGAGCGTCGTG[Am]
P-dI-AR-NH2	SDL nucleotide bias	Eurofins	OPC	[PHO][I]AGATCGGAAGAGCGTCGTG[Am]
P-dIdI-AR-NH2	SDL nucleotide bias	Eurofins	OPC	[PHO][I][I]AGATCGGAAGAGCGTCGTG[Am]
P-NX-P	Donor	Eurofins	OPC	[PHO]{N}X[PHO]
NX	Acceptor	Eurofins	OPC	{N}X
*1 OPC: oligonucleotide purification cartridge grade, HPLC: high-performance liquid chromatography purification grade
*2 Upper case indicates DNA and lower cases indicate RNA, N and n: mixture of four nucleobases, [FAM]: FAM fluorescent label, [PHO]: phosphate, *:phosphorothioate bond, [Am]: amino modification, [U]: uracil, [I]: inosine
